# Supplementary material for: PepMapViz: a versatile toolkit for peptide mapping, visualization, and comparative exploration
Source: Bioinformatics. 2025 Jul 15;41(7):btaf404. doi: 10.1093/bioinformatics/btaf404 (PMC12303863; doi:10.1093/bioinformatics/btaf404)
Supplement: btaf404_Supplementary_Data [file btaf404_supplementary_data.zip › AutoFileRenameNote.txt]

From: PepMapViz_A_Versatile_Toolkit_for_Peptide_Mapping_Visualization_and_Comparative_Exploration_Supplementary_Info.pdf
To: 2.pdf
Error: Could not find a part of the path '\\chenasprod\kglinw2\Journals\OUP\CBIO\Vol00000\250439\FreshMss\Disk\bioinf-2024-2868-20250714093323\bioinf-2024-2868-20250714093323\suppl_data\PepMapViz_A_Versatile_Toolkit_for_Peptide_Mapping_Visualization_and_Comparative_Exploration_Supplementary_Info.pdf.tmp'.
